# Supplementary material for: A higher bacterial inward BCAA transport driven by Faecalibacterium prausnitzii is associated with lower serum levels of BCAA in early adolescents
Source: Mol Med. 2021 Sep 15;27:108. doi: 10.1186/s10020-021-00371-7 (PMC8444488; doi:10.1186/s10020-021-00371-7)
Supplement: Supplementary file 1 — Additional file 1: Table S1. Identified KEGG Orthologs involved in bacterial BCAA biosynthesis. Table S2. Identified KEGG Orthologs involved in bacterial BCAA transport. Table S3. Partial Spearman Correlations between inward transport gene abundance and HOMA-IR levels. Table S4. Concentration of fecal short-chain fatty acids. Table S5. Characteristics of the Mexican early adolescents included in the extended dataset. [file 10020_2021_371_MOESM1_ESM.xlsx]

## Sheet: Index
Table S1	Identified KEGG Orthologs invoved in bacterial BCAA biosynthesis
Table S2	Identified KEGG Orthologs invoved in bacterial BCAA transport
Table S3	Partial Spearman Correlations between inward transport gene abundance and HOMA-IR levels
Table S4	Concentration of fecal short-chain fatty acids
Table S5	Characteristics of the Mexican early adolescents included in the extended dataset

## Sheet: Table S1
Table S1. Identified KEGG Orthologs invoved in bacterial BCAA biosynthesis
KO	ECC	Name	Description
K09011	EC:2.3.1.182	cimA	(R)-citramalate synthase
K00052	EC:1.1.1.85	leuB	3-isopropylmalate dehydrogenase
K01754	EC:4.3.1.19	ilvA, tdcB	threonine dehydratase
K11258	EC:2.2.1.6	ilvM	acetolactate synthase II small subunit
K01653	EC:2.2.1.6	ilvH, ilvN	acetolactate synthase I/III small subunit
KO1652	EC:2.2.1.6	ilvB, ilvG, ilvI	acetolactate synthase I/II/III large subunit
K00053	EC:1.1.1.86	ilvC	ketol-acid reductoisomerase
K01687	EC:4.2.1.9	ilvD	dihydroxy-acid dehydratase
K00826	EC:2.6.1.42	ilvE	branched-chain amino acid aminotransferase
K00835	EC:2.6.1.66	avtA	valine--pyruvate aminotransferase
K14260	EC:2.6.1.66 EC:2.6.1.2	alaA	alanine-synthesizing transaminase
K01649	EC:2.3.3.13	leuA, IMS	2-isopropylmalate synthase
K01703	EC:4.2.1.33 EC:4.2.1.35	leuC, IPMI-L	3-isopropylmalate/(R)-2-methylmalate dehydratase large subunit
K01704	EC:4.2.1.33 EC:4.2.1.35	leuD, IPMI-S	3-isopropylmalate/(R)-2-methylmalate dehydratase small subunit

## Sheet: Table S2
Table S2. Identified KEGG Orthologs invoved in bacterial BCAA transport
Transporter system	KO	Name	Description
LIV-I/LS	K01999	livK	branched-chain amino acid transport system substrate-binding protein
	K01997	livH	branched-chain amino acid transport system permease protein
	K01998	livM	branched-chain amino acid transport system permease protein
	K01996	livF	branched-chain amino acid transport system ATP-binding protein
	K01995	livG	branched-chain amino acid transport system ATP-binding protein
LIV-II	K03311	TC.LIVCS	branched-chain amino acid:cation transporter, LIVCS family

## Sheet: Tables S3
Table S3. Partial Spearman Correlations between inward transport gene abundance and HOMA-IR levels
	Model 1			Model 2			Model 3
Gene	rho	P value	FDR	rho	P value	FDR	rho	P value	FDR
K01995	-0.530266	0.013408	0.028615	-0.503337	0.023674	0.0458013	-0.223821	0.356977	0.5436
K01996	-0.50449	0.019689	0.0295335	-0.484145	0.0305342	0.0458013	-0.182962	0.453414	0.5436
K01997	-0.526042	0.0143075	0.028615	-0.508351	0.0221004	0.0458013	-0.256527	0.289085	0.5436
K01998	-0.4548	0.0383175	0.045981	-0.46206	0.0402587	0.0483105	-0.189611	0.436877	0.5436
K01999	-0.577698	0.0060956	0.028615	-0.563611	0.00965374	0.0458013	-0.272827	0.258435	0.5436
K03311	-0.273812	0.22973	0.22973	-0.230603	0.327999	0.327999	0.106678	0.663797	0.664
Model 1: Controlling for age and sex
Model 2: Model 1 + Body fat percentage
Model 3: Model 2 + BCAA levels

## Sheet: Table S4
Table S4. Concentration of fecal short-chain fatty acids
	All subjects (n=20)				Normal-weight (n=6)				OW/OB (n=14)
	Median	IQR			Median	IQR			Median	IQR			Pvalue
Acetate (mmol/g wet weight)	183.927	168.989	206.038		169.846	148.875	186.816		187.425	170.159	241.661		0.13
Propionate (mmol/g wet weight)	112.571	96.2864	153.076		108.093	73.7398	116.735		131.705	96.409	166.99		0.091
Butyrate (mmol/g wet weight)	106.044	68.764	128.192		69.5254	45.7109	128.155		110.196	91.6382	156.299		0.207
Total SCFA (mmol/g wet weight)	405.325	339.324	498.634		347.092	282.289	418.303		412.594	377.86	534.945		0.091
Data are shown as medians (interquartile range). P-value was obtained using Kruskal-Wallis test

## Sheet: Table S5
Table S5. Characteristics of the Mexican early adolescents included in the extended dataset
	All subjects (N=124)				Normal-weight (N=41)				Overweight (N=44)				Obese (N=39)				P
Sex (M/F)		70/54			20/21				24/20				26/13				0.259
	Median	IQR			Median	IQR			Median	IQR			Median	IQR
Clinical
Age (years)	11.3	10.6	12		11.1	10.555	11.94		11.35	10.9	12.175		11.4	10.51	12		0.465
Height percentile	67.1	39.7	80.7		52.7	18.8	72.4		73.3	52.65	82.125		68.15	53.275	86.45		0.001
BMI percentile	89.95	65.6	95.775		43.6	26.65	65.9		90.35	88.75	92.875		97.3	95.8	98.6		1.89x10-24
Body fat (% of BW)	40.1358	29.9912	44.89		26.5003	22.0894	31.9508		40.5579	38.6607	43.6103		46.696	43.5302	50.8736		3.57x10-20
Systolic blood pressure percentile	51.5	28.9	73.2		28.9	18.55	44.6		54.95	34.175	73.3275		70	55.875	85.55		1.16x10-8
Diastolic blood pressure percentile	77.6	61.7	86.6		68.8	52.15	82.3		74.3	62.625	88.95		81.25	71.9	95.075		0.004
Biochemical
Glucose (mg/dL)	90	85.25	95		88	83	91.5		89.5	86	95		91	87	99		0.014
Insulin (uU/mL)	8.05	5.05	12.425		4.4	3.05	6.55		8.75	5.9	11.9		12.7	9	19		4.06x10-12
HOMA IR	1.8289	1.1207	2.7496		0.9343	0.643	1.4672		1.8781	1.2822	2.6496		2.7914	2.1795	4.4099		7.71x10-12
CRP (mg/dL)	0.119	0.0245	0.27675		0.022	0.01	0.187		0.144	0.02725	0.27675		0.178	0.084	0.51		8.65x10-5
Creatinine (mg/dL)	0.51	0.45	0.56		0.51	0.435	0.57		0.515	0.48	0.57		0.51	0.45	0.56		0.616
Uric Acid (mg/dL)	5.4	4.7	6.3		4.7	3.9	5.45		5.55	4.975	6.6		6	5.1	6.6		1.15x10-5
Lipids
Triglycerides (mg/dL)	89	65	134.25		65	51.5	79		103	76	146.75		121	77	156		4.72x10-9
Total cholesterol (mg/dL)	163	146.5	183.75		162	143.5	183.5		160.5	142	183.5		169	154	185		0.702
HDL cholesterol (mg/dL)	43	38.25	51		53	47	58.5		42	36	46.75		40	37	43		1.03x10-10
LDL cholesterol (mg/dL)	97	83	114.75		97	83	113		92.5	80.5	114.25		102	87.5	120.5		0.383
TG to HDL ratio	1.96	1.31	3.44		1.24	0.97	1.51		2.87	1.56	3.77		2.97	1.94	4.32		7.76x10-12
Liver enzymes
AST (UI/L)	28	23	34		28	24	32.5		25	21	31.75		30	27	35		0.074
ALT (UI/L)	21.5	16.25	31		17	15	20.5		21	16	28		31	24	40		2.29x10-8
GGT (UI/L)	15	12	18		12	11	14		15	13	18		18	15	23		6.72x10-10
Serum amino acids
Leucine/ Isoleucine (uM)	58.235	51.18	67		52.21	46.165	56.995		63.035	55.2525	68.52		65.94	57.17	74.18		1.68x10-6
Valine (uM)	71.22	61.955	81.51		61.8	56.62	72.715		75.32	64.265	81.4725		76.51	69.66	94.89		1.72x10-6
BCAA (uM)	131.51	112.12	149.82		113.95	103.78	131.34		139.97	118.87	149.82		140.17	128.02	169.86		6.61x10-7
Data are shown as medians (interquartile range) or n (%). BMI: body mass index, HDL-C: high-density lipoprotein cholesterol, LDL-C: low-density lipoprotein cholesterol. P-value was obtained using Kruskal-Wallis test or Fisher’s exact test for categorical variables.
